# Supplementary material for: The most virulent parasite determines virulence in coinfection: a meta-analysis
Source: Parasitology. 2026 Feb 11;153(4):540–8. doi: 10.1017/S003118202610170X (PMC13244233; doi:10.1017/S003118202610170X)
Supplement: Rafaluk et al. supplementary material 2 — Rafaluk et al. supplementary material [file S003118202610170Xsup002.xlsx]

## Sheet: Table S1
study.no	Paper	Parasite 1	Parasite 2	Strain_or_species	Phylogenetic distance	Host latin	Type_of_p1	Type_of_p2	Transmission methodADirectIndirect	Transmission methodBDirectIndirect	Same_transmission	Dead_host_for_transmissionA	Dead_host_for_transmissionB	Survival measure	Same_site_of_infection	Dose	mean_survival_parasite_1	SD_survival_parasite_1	N_p1	mean_survivial_parasite_2	SD_survival_parasite_2	N_p2	mean_survival_coinfection	SD_survival_coinfection	N_coinfection
1	Balmer et al 2009	Trypanosoma brucei	Trypanosoma brucei	strain	different strains	Mus musculus	protozoan	protozoan	Indirect	Indirect	yes	no	no	time to death	yes	double	120	11.5	33	138	51.7	33	616	384	33
1	Balmer et al 2009	Trypanosoma brucei	Trypanosoma brucei	strain	different strains	Mus musculus	protozoan	protozoan	Indirect	Indirect	yes	no	no	time to death	yes	single	99	3.9	15	100	30.98	15	100	17.2	15
2	Bashey et al 2011	Steinerne costaricense	Steinerne costaricense	strain	different strains	Galleria mellonella	nematode	nematode	Direct	Direct	yes	yes	yes	proportion alive	yes	double	0.39	0.519615	75	0.1	0.34641	75	0.15	0.32909	75
2	Bashey et al 2011	Steinerne costaricense	Steinerne costaricense	strain	different strains	Galleria mellonella	nematode	nematode	Direct	Direct	yes	yes	yes	proportion alive	yes	double	0.52	0.433013	75	0.05	0.34641	75	0.12	0.0866025	75
2	Bashey et al 2011	Steinerne costaricense	Steinerne costaricense	strain	different strains	Galleria mellonella	nematode	nematode	Direct	Direct	yes	yes	yes	proportion alive	yes	single	0.23	0.034641	75	0.38	0.433013	75	0.23	0.34641	75
2	Bashey et al 2011	Steinerne costaricense	Steinerne costaricense	strain	different strains	Galleria mellonella	nematode	nematode	Direct	Direct	yes	yes	yes	proportion alive	yes	single	0.12	0.259808	75	0.35	0.433013	75	0.21	0.259808	75
3	Bashey et al 2016	Steinerne costaricense	Steinerne costaricense	strain	different strains	Galleria mellonella	nematode	nematode	Direct	Direct	yes	yes	yes	proportion alive	yes	double	0.06	0.141421	50	0.23	0.353553	50	0.12	0.212132	50
3	Bashey et al 2016	Steinerne costaricense	Steinerne costaricense	strain	different strains	Galleria mellonella	nematode	nematode	Direct	Direct	yes	yes	yes	proportion alive	yes	double	0.04	0.169706	50	0.3	0.424264	50	0.18	0.353553	50
4	Ben-Ami & Routtu 2013	Pasteuria ramosa	Pasteuria ramosa	strain	different genotypes	Daphnia magna	bacteria	bacteria	Indirect	Indirect	yes	yes	yes	time to death	yes	single	48	10.583	28	56	5.2915	28	48	10.583	28
4	Ben-Ami & Routtu 2013	Pasteuria ramosa	Pasteuria ramosa	strain	different genotypes	Daphnia magna	bacteria	bacteria	Indirect	Indirect	yes	yes	yes	time to death	yes	single	49	15.8745	28	56	10.583	28	50	15.8745	28
4	Ben-Ami & Routtu 2013	Pasteuria ramosa	Pasteuria ramosa	strain	different genotypes	Daphnia magna	bacteria	bacteria	Indirect	Indirect	yes	yes	yes	time to death	yes	single	49	10.583	28	64	15.8745	28	51	7.93725	28
4	Ben-Ami & Routtu 2013	Pasteuria ramosa	Pasteuria ramosa	strain	different genotypes	Daphnia magna	bacteria	bacteria	Indirect	Indirect	yes	yes	yes	time to death	yes	single	49	18.5203	28	64	12.1705	28	46	10.583	28
4	Ben-Ami & Routtu 2013	Pasteuria ramosa	Pasteuria ramosa	strain	different genotypes	Daphnia magna	bacteria	bacteria	Indirect	Indirect	yes	yes	yes	time to death	yes	single	49	13.2288	28	65	10.583	28	53	13.2288	28
4	Ben-Ami & Routtu 2013	Pasteuria ramosa	Pasteuria ramosa	strain	different genotypes	Daphnia magna	bacteria	bacteria	Indirect	Indirect	yes	yes	yes	time to death	yes	single	49	15.8745	28	66	7.93725	28	56	10.583	28
5	Ben-Ami et al 2008	Pasteuria ramosa	Pasteuria ramosa	strain	different strains	Daphnia magna	bacteria	bacteria	Indirect	Indirect	yes	yes	yes	time to death	yes	double	62	26.5	28	68	26.5	28	62	10.6	28
5	Ben-Ami et al 2008	Pasteuria ramosa	Pasteuria ramosa	strain	different strains	Daphnia magna	bacteria	bacteria	Indirect	Indirect	yes	yes	yes	time to death	yes	double	62	31.7	28	82	21.2	28	64	10.6	28
5	Ben-Ami et al 2008	Pasteuria ramosa	Pasteuria ramosa	strain	different strains	Daphnia magna	bacteria	bacteria	Indirect	Indirect	yes	yes	yes	time to death	yes	double	68	26.5	28	82	21.2	28	75	21.2	28
6	Chandrarathna et al 2018	Aeromonas hydrophila	Aeromonas veronii	species	different species	Danio rerio	bacteria	bacteria	Indirect	Indirect	yes	no	no	percent alive	yes	single	28	17.3	12	33	24.3	12	13	41.5	12
7	Clay et al 2019	Pasteuria ramosa	Metschnikowia bicuspidata	species	different kingdom	Daphnia dentifera	bacteria	fungi	Indirect	Indirect	yes	no	no	time to death	yes	single	23	11	30	11	5.5	30	13	11	30
8	Davies et al 2002	Schistosoma mansoni	Schistosoma mansoni	strain	different strains	Biomphalaria glabrata	trematode	trematode	Indirect	Indirect	yes	no	no	time to death	yes	double	80	15	35	105	10	35	65	17	35
9	Dong et al 2014	avian leukosis virus subgroup J	reticuloendotheliosis virus	species	different genera	Gallus gallus domesticus	virus	virus	Direct	Direct	yes	no	no	percent alive	yes	single	76.5	5	51	92.7	3.5	55	63.9	6.1	61
10	Dong et al 2015	Flavobacterium columnare	Edwardsiella ictaluri	species	different species	Pangasianodon hypophthalmus	bacteria	bacteria	Indirect	Indirect	yes	no	no	percent alive	no	single	97.7	2.7	30	20	7.3	30	3.3	3.2	30
11	Escribano et al 2001	Multiple nucleopolyhedrovirus	Chelonus insularis	species	different kingdom	Spodoptera frugiperda	virus	parasitoid wasp	Direct	Direct	no	no	yes	time to death	no	single	100.8	12.88	30	149.3	13.23	20	98.4	7.59	20
12	Evison et al 2015	Ascosphaera apis	Ascosphaera apis	strain	different strains	Apis mellifera	fungi	fungi	Direct	Direct	yes	yes	yes	time to death	yes	single	7.927	1.948	192	7.869	2.134	192	7.438	2.493	192
12	Evison et al 2015	Ascosphaera apis	Ascosphaera apis	strain	different strains	Apis mellifera	fungi	fungi	Direct	Direct	yes	yes	yes	time to death	yes	single	7.927	1.948	192	7.239	2.33	192	7.745	2.014	192
12	Evison et al 2015	Ascosphaera apis	Ascosphaera apis	strain	different strains	Apis mellifera	fungi	fungi	Direct	Direct	yes	yes	yes	time to death	yes	single	7.239	2.33	192	7.869	2.134	192	7.375	2.276	192
13	Fellous and Koella 2010	Vavraia culicis	Ascogregarina culicis	species	different kingdom	Aedes aegypti	microsporidia	protozoan	Indirect	Direct	yes	yes	yes	proportion alive	yes	single	0.8	0.42	18	0.67	0.5	18	0.75	0.43	18
14	Galac & Lazzaro 2011	Providencia rettgeri	Providencia sneebia	species	different species	Drosophila melanogaster	bacteria	bacteria	Indirect	Indirect	yes	no	no	percent alive	yes	single	59.4	20.8135	30	5.2	10.4067	30	13.5	18.0748	30
15	Gleichsner et al 2017	Schistosoma mansoni	Schistosoma mansoni	strain	different strains	Biomphalaria glabrata	trematode	trematode	Indirect	Indirect	yes	no	no	time to death	yes	double	74	29	69	60	7.6	19	126	63	20
16	Harrison et al 2006	Pseudomonas aeruginosa	Pseudomonas aeruginosa	strain	different strains	Galleria mellonella	bacteria	bacteria	Direct	Direct	yes	no	no	time to death	yes	double	12.39	0.887311	30	14.197	1.64864	30	13.827	0.503905	30
17	Heinig & Thomas 2015	Beauveria bassiana	Plasmodium falciparum	species	different kingdom	Anopheles stephensi	fungi	protozoan	Direct	Direct	no	yes	no	proportion alive	no	single	0.54	0.134164	5	0.92	0.067082	5	0.59	0.134164	5
17	Heinig & Thomas 2015	Beauveria bassiana	Plasmodium yoelii	species	different kingdom	Anopheles stephensi	fungi	protozoan	Direct	Direct	no	yes	no	proportion alive	no	single	0.15	0.111803	5	0.87	0.067082	5	0.18	0.0894427	5
18	Hodgson et al 2004	PfNPV	PfNPV	strain	different genotypes	Panolis flammea	virus	virus	Direct	Direct	yes	no	no	time to death	yes	single	2.62	0.098387	80	2.6	0.107331	80	2.59	0.116276	80
20	Kinnula et al 2017	Flavobacterium columnare	Flavobacterium columnare	strain	different strains	Danio rerio	bacteria	bacteria	Indirect	Indirect	yes	yes	yes	time to death	yes	single	19.25	26.05	17	38.77	38.95	17	30.89	33.99	17
20	Kinnula et al 2017	Flavobacterium columnare	Flavobacterium columnare	strain	different strains	Danio rerio	bacteria	bacteria	Indirect	Indirect	yes	yes	yes	time to death	yes	single	19.25	26.05	17	120	0.001	17	31.72	34.17	17
20	Kinnula et al 2017	Flavobacterium columnare	Flavobacterium columnare	strain	different strains	Danio rerio	bacteria	bacteria	Indirect	Indirect	yes	yes	yes	time to death	yes	single	38.77	38.95	17	120	0.001	17	116.74	9.22	17
22	Lohr et al 2010	Caullerya mesnili	Metschnikowia sp	species	different kingdom	Daphnia galeata	protozoan	fungi	Indirect	Indirect	no	no	yes	time to death	no	single	21	5.5	30	22	5.5	30	16	11	30
23	Louhi et al 2015	Flavobacterium columnare	Diplostomum pseudospathaceum	species	different kingdom	Oncorhynchus mykiss	bacteria	trematode	Indirect	Indirect	no	no	no	time to death	no	single	25.54	7.06	90	20.79	12.3	75	10.68	7.63	450
24	Manzi et al 2021	Metschnikowia bicuspidata	Ordospora colligata	species	different kingdom	Daphnia magna	fungi	fungi	Direct	Direct	yes	yes	no	time to death	yes	single	28.8375	17.6846	80	41.9747	16.8872	79	25.3625	14.3335	80
25	Milbrath et al 2015	Nosema apis	Nosema ceranae	species	different species	Apis mellifera	microsporidia	microsporidia	Direct	Direct	yes	no	no	time to death	yes	single	20.32	4.524	300	20.5	4.35	300	15.25	4.698	300
26	Mosser et al 2015	Aeromonas hydrophila	Aeromonas hydrophila	strain	different strains	Caenorhabditis elegans	bacteria	bacteria	Indirect	Indirect	yes	no	no	LT50	yes	double	8.02	0.503704	6	8.56	1.21481	6	2.99	0.503704	6
26	Mosser et al 2015	Aeromonas media	Aeromonas media	strain	different strains	Caenorhabditis elegans	bacteria	bacteria	Indirect	Indirect	yes	no	no	LT50	yes	double	2.45	0.407407	3	8.97	2.21481	3	2.45	0.4	3
26	Mosser et al 2015	Aeromonas veronii	Aeromonas veronii	strain	different strains	Caenorhabditis elegans	bacteria	bacteria	Indirect	Indirect	yes	no	no	LT50	yes	double	5.71	1.71111	4	8.97	1.20741	4	4.21	0.703704	4
26	Mosser et al 2015	Aeromonas veronii	Aeromonas veronii	strain	different strains	Caenorhabditis elegans	bacteria	bacteria	Indirect	Indirect	yes	no	no	LT50	yes	double	9.51	0.001	3	9.51	1.11111	3	9.51	0.8	3
26	Mosser et al 2015	Aeromonas hydrophila	Aeromonas caviae	species	different species	Caenorhabditis elegans	bacteria	bacteria	Indirect	Indirect	yes	no	no	LT50	yes	double	8.02	1.1037	3	8.56	0.001	3	3.53	0.4	3
26	Mosser et al 2015	Aeromonas hydrophila	Aeromonas veronii	species	different species	Caenorhabditis elegans	bacteria	bacteria	Indirect	Indirect	yes	no	no	LT50	yes	double	8.43	1.10752	3	9.38	0.704782	3	3.53	0.704782	3
26	Mosser et al 2015	Aeromonas hydrophila	Aeromonas media	species	different species	Caenorhabditis elegans	bacteria	bacteria	Indirect	Indirect	yes	no	no	LT50	yes	double	8.43	1.11111	3	8.43	0.807407	3	8.43	1.00741	3
26	Mosser et al 2015	Aeromonas media	Aeromonas veronii	species	different kingdom	Caenorhabditis elegans	bacteria	bacteria	Indirect	Indirect	yes	no	no	LT50	yes	double	8.97087	1.11111	3	8.97	0.4	3	8.43	0.4	3
26	Mosser et al 2015	Aeromonas media	Aeromonas veronii	species	different kingdom	Caenorhabditis elegans	bacteria	bacteria	Indirect	Indirect	yes	no	no	LT50	yes	double	8.02	1.40741	3	9.92	0.703704	3	4.49	1.11111	3
26	Mosser et al 2015	Aeromonas hydrophila	Aeromonas caviae	species	different species	Caenorhabditis elegans	bacteria	bacteria	Indirect	Indirect	yes	no	no	LT50	yes	single	8.02	1.51111	3	9.92	0.703704	3	9.51	0.4	3
26	Mosser et al 2015	Aeromonas media	Aeromonas caviae	species	different species	Caenorhabditis elegans	bacteria	bacteria	Indirect	Indirect	yes	no	no	LT50	yes	single	6.31	1.11852	3	9.06	0.303704	3	5.08	1.11852	3
26	Mosser et al 2015	Aeromonas media	Aeromonas caviae	species	different species	Caenorhabditis elegans	bacteria	bacteria	Indirect	Indirect	yes	no	no	LT50	yes	single	7	1.82963	3	9.06	0.711111	3	6.45	0.303704	3
26	Mosser et al 2015	Aeromonas sanarellii	Aeromonas veronii	species	different species	Caenorhabditis elegans	bacteria	bacteria	Indirect	Indirect	yes	no	no	LT50	yes	single	6.59	1.11852	3	10.02	1.42222	3	7	1.42222	3
26	Mosser et al 2015	Aeromonas hydrophila	Aeromonas veronii	species	different species	Caenorhabditis elegans	bacteria	bacteria	Indirect	Indirect	yes	no	no	LT50	yes	single	6.45	0.918519	5	7.96	1.52593	5	4.53	1.93333	5
26	Mosser et al 2015	Aeromonas media	Aeromonas veronii	species	different species	Caenorhabditis elegans	bacteria	bacteria	Indirect	Indirect	yes	no	no	LT50	yes	single	10.47	1.11111	3	10.06	1.80741	3	10.47	0.711111	3
26	Mosser et al 2015	Aeromonas media	Aeromonas veronii	species	different species	Caenorhabditis elegans	bacteria	bacteria	Indirect	Indirect	yes	no	no	LT50	yes	single	8.21	0.896296	3	8.88	0.888889	3	8.48	0.6	3
26	Mosser et al 2015	Aeromonas media	Aeromonas veronii	species	different species	Caenorhabditis elegans	bacteria	bacteria	Indirect	Indirect	yes	no	no	LT50	yes	single	9.15	0.792593	3	9.29	0.896296	3	9.15	0.896296	3
26	Mosser et al 2015	Aeromonas media	Aeromonas veronii	species	different species	Caenorhabditis elegans	bacteria	bacteria	Indirect	Indirect	yes	no	no	LT50	yes	single	6.99	0.77037	3	5.65	2.19259	3	5.92	1.79259	3
26	Mosser et al 2015	Aeromonas caviae	Aeromonas caviae	strain	different strains	Caenorhabditis elegans	bacteria	bacteria	Indirect	Indirect	yes	no	no	LT50	yes	single	9.15	0.503704	3	4.98	0.001	3	6.33	0.896296	3
27	Ngba Essebe et al 2017	Staphylococcus aureus	Helcococcus kunzii	species	different class	Caenorhabditis elegans	bacteria	bacteria	Direct	Direct	yes	no	no	LT50	yes	single	2.8	0.459184	9	5.5	1.37755	9	4.1	0.229592	9
27	Ngba Essebe et al 2017	Staphylococcus aureus	Helcococcus kunzii	species	different class	Caenorhabditis elegans	bacteria	bacteria	Direct	Direct	yes	no	no	LT50	yes	single	2.8	0.459184	9	6.2	0.612245	9	5.7	0.459184	9
28	Norton et al 2020	DWV-A	DWV-B	strain	different genotypes	Apis mellifera	virus	virus	Indirect	Indirect	yes	no	no	percent alive	yes	single	86	23.7	141	99.6	2.4	141	94	17.8	141
29	Palinauskas et al., 2018	Plasmodium relictum	Plasmodium elongatum	species	different species	Serinus canaria domestica	protozoan	protozoan	Indirect	Indirect	yes	no	no	time to death	yes	single	28.5	9.74797	6	16.2	5.06145	6	20.8	6.62362	6
31	Tang et al 2020	Plasmodium vinckei	Plasmodium chabaudi	species	different species	Anopheles stephensi	protozoan	protozoan	Indirect	Indirect	yes	no	no	time to death	yes	single	43.125	13.89	40	42.5	16.98	40	45.14	9.87	40
31	Tang et al 2020	Plasmodium yoelii	Plasmodium chabaudi	species	different species	Anopheles stephensi	protozoan	protozoan	Indirect	Indirect	yes	no	no	time to death	yes	single	38.44	17.28	40	42.5	16.98	38.33	38	14.04	40
31	Tang et al 2020	Plasmodium yoelii	Plasmodium vinckei	species	different species	Anopheles stephensi	protozoan	protozoan	Indirect	Indirect	yes	no	no	time to death	yes	single	38.44	17.28	40	43.125	13.89	40	47.5	13.89	40
32	Wennmann et al 2015	Agrotis segetum nucleopolyhedro- virus B	Agrotis segetum granulovirus	species	different species	Agrotis segetum	virus	virus	Direct	Direct	yes	no	no	percent alive	yes	single	77.3	9.07	6	93.83	4.97	6	77.4	5.25	6
33	Zilio & Koella 2020	Vavraia culicis	Edhazardia aedis	species	different family	Aedes aegypti	microsporidia	microsporidia	Direct	Direct	no	yes	no	percent alive	yes	single	92.8	1.34322	12	83.9	1.99716	12	88.4	1.67903	12
